# Supplementary material for: Synthesis and Characterization of Wood Rigid Polyurethane Composites
Source: Materials (Basel). 2022 Jun 18;15(12):4316. doi: 10.3390/ma15124316 (PMC9229658; doi:10.3390/ma15124316)
Supplement: Supplementary file 1 [file materials-15-04316-s001.zip]

Archive with 1 entries (1 files):
- materials-1724833-supplementary.pdf
